# Supplementary material for: Integrating phylogeography and high-resolution X-ray CT reveals five new cryptic species and multiple hybrid zones among Australian earless dragons
Source: R Soc Open Sci. 2019 Dec 18;6(12):191166. doi: 10.1098/rsos.191166 (PMC6936289; doi:10.1098/rsos.191166)
Supplement: Museum Specimens included in study [file rsos191166supp1.xlsx]

## Sheet: Samplelist
Institution	Registration number	Genetic clade	Morpological ID	Species ID	Species name	Latitude	Longitude	Sex	ND2 (GENBANK ID for specimens sequenced in current study)	RAG1 (GENBANK ID for specimens sequenced in current study)	CT	External morphology
NMV	D1121		Species B	Species B	T. argillosa	-28.38	137.68	F				Y
NMV	D1122		Species B	Species B	T. argillosa	-28.38	137.68	M				Y
NMV	D1124		Species B	Species B	T. argillosa	-27.9	137.98	M				Y
NMV	D3119		Species B	Species B	T. argillosa	-28.37	137.37	F				Y
NMV	D3136		Species B	Species B	T. argillosa	-28.37	137.37	M				Y
SAMA	R49360	Species B	Species B	Species B	T. argillosa	-28.3197	139.221	F	MN518468	MN518553	Y	Y
SAMA	R51360	Species B	Species B	Species B	T. argillosa	-26.5953	137.831	M	MN518469	MN518554	Y	Y
SAMA	R54247	Species B	Species B	Species B	T. argillosa	-27.8944	137.74	F	MN518470	MN518557	Y	Y
SAMA	R46040	Species A	Species B	Species B x Species A	T. argillosa x T. petersi	-28.3	140.47	M	MN518506	MN518549		Y
SAMA	R48353	Species A	Species B	Species B x Species A	T. argillosa x T. petersi	-30.4631	140.945	M	MN518507	MN518551		Y
NMV	D18162		T. centralis	T. centralis	T. centralis	-25.8	131.02	M				Y
NMV	D506		T. centralis	T. centralis	T. centralis	-25.93	134.88	M				Y
NMV	D52084		T. centralis	T. centralis	T. centralis	-23.7	133.87	F				Y
NMV	D5573		T. centralis	T. centralis	T. centralis	-23.7	133.87	S				Y
NMV	D67476		T. centralis	T. centralis	T. centralis	-24.0425	132.706	M				Y
NMV	D67753		T. centralis	T. centralis	T. centralis	-24.0425	132.706	J				Y
NMV	D67779		T. centralis	T. centralis	T. centralis	-24.0425	132.706	S				Y
NMV	D67791		T. centralis	T. centralis	T. centralis	-24.0425	132.706	J				Y
NMV	D74696	T. centralis	T. centralis	T. centralis	T. centralis	-23.531	132.342	M	MN518471			Y
NMV	D74697	T. centralis	T. centralis	T. centralis	T. centralis	-23.5379	132.293	M	MN518472			Y
SAMA	R31760		T. centralis	T. centralis	T. centralis	-26.2	131.08	F			Y	Y
SAMA	R31761	T. centralis	T. centralis	T. centralis	T. centralis	-26.2	131.08	M			Y	Y
SAMA	R45973		T. centralis	T. centralis	T. centralis	-26.1742	129.15	M			Y	Y
SAMA	R45974		T. centralis	T. centralis	T. centralis	-26.1742	129.15	M			Y	Y
SAMA	R46084	T. centralis	T. centralis	T. centralis	T. centralis	-26.1344	129.355	M	MN518473		Y	Y
SAMA	R46106	T. centralis	T. centralis	T. centralis	T. centralis	-26.1181	129.371	J	MN518474			Y
SAMA	R47396	T. centralis	T. centralis	T. centralis	T. centralis	-27.4706	133.318	J	MN518475			Y
SAMA	R50133	T. centralis	T. centralis	T. centralis	T. centralis	-26.0706	132.456	M	MN518476			Y
SAMA	R50144		T. centralis	T. centralis	T. centralis	-26.1761	132.456	M				Y
SAMA	R51237	T. centralis	T. centralis	T. centralis	T. centralis	-26.95	133.585	F	MN518477			Y
SAMA	R51564		T. centralis	T. centralis	T. centralis	-26.2872	131.492	F			Y	Y
SAMA	R62174		T. centralis	T. centralis	T. centralis	-25.9386	128.39	M			Y	Y
SAMA	R44647	Species C	Species C	Species C	T. fictilis	-27.6128	134.6	M	MN518478			Y
SAMA	R44707	Species C	Species C	Species C	T. fictilis	-27.6128	134.6	F	MN518479		Y	Y
SAMA	R44712	Species C	Species C	Species C	T. fictilis	-27.5858	134.61	F	MN518480		Y	Y
SAMA	R46178	Species C	Species C	Species C	T. fictilis	-27.7408	134.816	F	MN518481			Y
SAMA	R46179	Species C	Species C	Species C	T. fictilis	-27.7808	134.786	M	MN518482		Y	Y
SAMA	R46226	Species C	Species C	Species C	T. fictilis	-27.6519	134.549	F	MN518483			Y
SAMA	R46228	Species C	Species C	Species C	T. fictilis	-27.7939	134.787	F	MN518484		Y	Y
SAMA	R48493	Species C	Species C	Species C	T. fictilis	-27.3469	134.49	F	MN518485			Y
SAMA	R48494	Species C	Species C	Species C	T. fictilis	-27.3469	134.49	F	MN518486	MN518552		Y
SAMA	R5640		Species C	Species C	T. fictilis	-27.95	134.32	M				Y
SAMA	R58134	Species C	Species C	Species C	T. fictilis	-28.1742	134.03	M	MN518487	MN518558	Y	Y
SAMA	R58135	Species C	Species C	Species C	T. fictilis	-28.1742	134.03	M	MN518488	MN518559		Y
SAMA	R58187	Species C	Species C	Species C	T. fictilis	-28.7503	134.539	M	MN518489	MN518560	Y	Y
SAMA	R58188		Species C	Species C	T. fictilis	-28.7503	134.539	M				Y
SAMA	R6228		Species C	Species C	T. fictilis	-27.95	134.32	J				Y
SAMA	R67258		Species C	Species C	T. fictilis	-28.4906	134.289	M				Y
NMV	D403		T. houstoni	T. houstoni	T. houstoni	-30.45	131.83	M				Y
NMV	D404		T. houstoni	T. houstoni	T. houstoni	-30.45	131.83	F				Y
NMV	D405		T. houstoni	T. houstoni	T. houstoni	-30.45	131.83	M				Y
NMV	D406		T. houstoni	T. houstoni	T. houstoni	-30.45	131.83	F				Y
NMV	D779		T. houstoni	T. houstoni	T. houstoni	-32.47	123.87	M				Y
NMV	D780		T. houstoni	T. houstoni	T. houstoni	-32.47	123.87	F				Y
NMV	D781		T. houstoni	T. houstoni	T. houstoni	-32.47	123.87	F				Y
SAMA	R22987	T. houstoni	T. houstoni	T. houstoni	T. houstoni	-32.07	125.87	F	MN518490		Y	Y
SAMA	R26356	T. houstoni	T. houstoni	T. houstoni	T. houstoni	-31.53	132.17	M	MN518491			Y
SAMA	R45991	T. houstoni	T. houstoni	T. houstoni	T. houstoni	-30.6	130.4	M	MN518492	MN518548	Y	Y
SAMA	R61202	T. houstoni	T. houstoni	T. houstoni	T. houstoni	-30.8953	132.167	M	MN518493		Y	Y
SAMA	R61471	T. houstoni	T. houstoni	T. houstoni	T. houstoni	-31.9842	132.374	M	MN518494	MN518563		Y
SAMA	R61474	T. houstoni	T. houstoni	T. houstoni	T. houstoni	-31.9514	132.377	M	MN518495		Y	Y
SAMA	R61480	T. houstoni	T. houstoni	T. houstoni	T. houstoni	-31.9161	132.378	F	MN518496		Y	Y
ANWC	R02920		T. lineata	T. lineata	T. lineata	-35.2611	149.131	F			Y	Y
ANWC	R05656		T. lineata	T. lineata	T. lineata	-35.3833	149.161	F			Y	Y
ANWC	R05657		T. lineata	T. lineata	T. lineata	-35.3833	149.161	M				Y
ANWC	R05658		T. lineata	T. lineata	T. lineata	-35.3833	149.161	M			Y	Y
ANWC	R05659		T. lineata	T. lineata	T. lineata	-35.2917	149.192	M			Y	Y
ANWC	R05785		T. lineata	T. lineata	T. lineata	-35.2833	149.2	M			Y	Y
ANWC	R05786	T. lineata	T. lineata	T. lineata	T. lineata	-35.2833	149.2	F			Y	Y
ANWC	R05787		T. lineata	T. lineata	T. lineata	-35.2833	149.2	S			Y	Y
ANWC	R05788		T. lineata	T. lineata	T. lineata	-35.2833	149.2	S			Y	Y
ANWC	R05789		T. lineata	T. lineata	T. lineata	-35.375	149.167	M			Y	Y
ANWC	R06872		T. lineata	T. lineata	T. lineata	-35.3667	149.15	J				Y
ANWC	R06895		T. lineata	T. lineata	T. lineata	-35.3719	149.167	M			Y	Y
ANWC	R06903		T. lineata	T. lineata	T. lineata	-35.3736	149.165	S			Y	Y
ANWC	R06904		T. lineata	T. lineata	T. lineata	-35.3736	149.165	S			Y	Y
ANWC	R06905		T. lineata	T. lineata	T. lineata	-35.3736	149.165	F			Y	Y
ANWC	R06906		T. lineata	T. lineata	T. lineata	-35.3736	149.165	S			Y	Y
ANWC	R06907		T. lineata	T. lineata	T. lineata	-35.3736	149.165	F			Y	Y
ANWC	R06908		T. lineata	T. lineata	T. lineata	-35.3736	149.165	F			Y	Y
ANWC	R06909		T. lineata	T. lineata	T. lineata	-35.3736	149.165	S				Y
AM	R15097		T. lineata	T. lineata	T. lineata	-35.2833	149.217	M				Y
SAMA	R43099		T. lineata	T. lineata	T. lineata	-35.38	149.17	M			Y	Y
SAMA	R43345		T. lineata	T. lineata	T. lineata	-35.38	149.17	F				Y
SAMA	R44672		T. lineata	T. lineata	T. lineata	-35.37	149.08	F			Y	Y
NMV	D4314		T. lineata macra	T. lineata macra	T. macra	-11.45	130.78	M				Y
NMV	D5518		T. lineata macra	T. lineata macra	T. macra	-17.47	133.42	S				Y
NMV	D72634	T. lineata macra	T. lineata macra	T. lineata macra	T. macra	-16.5394	131.791	M			Y	Y
NMV	D72639		T. lineata macra	T. lineata macra	T. macra	-16.1261	131.724	M				Y
NMV	D72640	T. lineata macra	T. lineata macra	T. lineata macra	T. macra	-16.1261	131.724	M				Y
NMV	D72645		T. lineata macra	T. lineata macra	T. macra	-16.5394	131.791	F				Y
NMV	D72653		T. lineata macra	T. lineata macra	T. macra	-16.5394	131.791	F				Y
NMV	D72683	T. lineata macra	T. lineata macra	T. lineata macra	T. macra	-17.878	130.679	M			Y	Y
NMV	D72689	T. lineata macra	T. lineata macra	T. lineata macra	T. macra	-17.8062	130.602	M			Y	Y
NMV	D73876	T. lineata macra	T. lineata macra	T. lineata macra	T. macra	-17.4408	124.505	M		MN518537	Y	Y
NMV	D73894		T. lineata macra	T. lineata macra	T. macra	-17.4422	124.461	F				Y
NMV	D73895	T. lineata macra	T. lineata macra	T. lineata macra	T. macra	-17.4422	124.461	M				Y
NMV	D73896		T. lineata macra	T. lineata macra	T. macra	-17.4422	124.461	F				Y
NMV	D73897		T. lineata macra	T. lineata macra	T. macra	-17.4422	124.461	M				Y
NMV	D73898	T. lineata macra	T. lineata macra	T. lineata macra	T. macra	-17.4264	124.955	F			Y	Y
NMV	D73899		T. lineata macra	T. lineata macra	T. macra	-17.4264	124.955	F				Y
NMV	D73900		T. lineata macra	T. lineata macra	T. macra	-17.4264	124.955	M				Y
NMV	D73903	T. lineata macra	T. lineata macra	T. lineata macra	T. macra	-17.4131	124.798	M				Y
NMV	D73906	T. lineata macra	T. lineata macra	T. lineata macra	T. macra	-17.7839	125.388	M				Y
NMV	D73910	T. lineata macra	T. lineata macra	T. lineata macra	T. macra	-18.6306	125.773	M			Y	Y
NMV	D73911		T. lineata macra	T. lineata macra	T. macra	-18.6306	125.773	M				Y
NMV	D73912		T. lineata macra	T. lineata macra	T. macra	-18.6306	125.773	M				Y
NMV	D73913		T. lineata macra	T. lineata macra	T. macra	-18.6306	125.773	M				Y
NMV	D73919		T. lineata macra	T. lineata macra	T. macra	-18.6306	125.773	M				Y
NMV	D73920		T. lineata macra	T. lineata macra	T. macra	-18.6306	125.773	F				Y
NMV	D73958	T. lineata macra	T. lineata macra	T. lineata macra	T. macra	-16.195	129.055	F			Y	Y
NMV	D73959		T. lineata macra	T. lineata macra	T. macra	-16.195	129.055	M				Y
NMV	D73960	T. lineata macra	T. lineata macra	T. lineata macra	T. macra	-16.1336	129.076	F			Y	Y
NMV	D73969	T. lineata macra	T. lineata macra	T. lineata macra	T. macra	-17.3353	129.042	M				Y
NMV	D73982		T. lineata macra	T. lineata macra	T. macra	-16.0239	129.696	F				Y
NMV	D73983	T. lineata macra	T. lineata macra	T. lineata macra	T. macra	-16.0239	129.696	M			Y	Y
AM	R186297	T. mccartneyi	T. mccartneyi	T. mccartneyi	T. mccartneyi	Bathurst, NSW		M			Y
AM	R25980		T. mccartneyi	T. mccartneyi	T. mccartneyi	Bathurst, NSW		M			Y	Y
AM	R26077		T. mccartneyi	T. mccartneyi	T. mccartneyi	Bathurst, NSW		M			Y	Y
NMV	D76104		T. osbornei	T. osbornei	T. osbornei	-36.4367	148.944	M			removed	Y
NMV	D76105		T. osbornei	T. osbornei	T. osbornei	-36.5234	148.944	F			Y	Y
NMV	D76106		T. osbornei	T. osbornei	T. osbornei	-36.5928	149.068	F			Y	Y
ANWC	R06074		T. osbornei	T. osbornei	T. osbornei	-36.2639	149.164	J			Y	Y
AM	R131836		T. osbornei	T. osbornei	T. osbornei	-36.2333	149.133	J				Y
AM	R38172		T. osbornei	T. osbornei	T. osbornei	-36.2333	149.133	J				Y
SAMA	R43097		T. osbornei	T. osbornei	T. osbornei	-36.23	149.13	M				Y
SAMA	R43098		T. osbornei	T. osbornei	T. osbornei	-36.23	149.13	M			Y	Y
SAMA	R43346		T. osbornei	T. osbornei	T. osbornei	-36.23	149.13	F				Y
SAMA	R43347		T. osbornei	T. osbornei	T. osbornei	-36.23	149.13	F			Y	Y
NMV	D53031		Species A	Species A	T. petersi	-35.8567	141.653	F				Y
NMV	D57507		Species A	Species A	T. petersi	-34.77	142.1	J				Y
NMV	D59670		Species A	Species A	T. petersi	-34.77	142.1	M				Y
NMV	D69969		Species A	Species A	T. petersi	-34.0236	141.219	M				Y
NMV	D70808		Species A	Species A	T. petersi	-34.0236	141.219	F				Y
NMV	D74164	Species A	Species A	Species A	T. petersi	-35.33	142.83	F	MN518497			Y
NMV	D74168	Species A	Species A	Species A	T. petersi	-35.33	142.83	F	MN518498	MN518538		Y
NMV	D8017		Species A	Species A	T. petersi	-34.3	142.22	M				Y
SAMA	R25353	Species A	Species A	Species A	T. petersi	-33.48	135.9	F	MN518499	MN518539	Y	Y
SAMA	R29001	Species A	Species A	Species A	T. petersi	-32.65	136.32		MN518500
SAMA	R31159	Species A	Species A	Species A	T. petersi	-34.48	138.32	M	MN518502	MN518542	Y	Y
SAMA	R41188	Species A	Species A	Species A	T. petersi	-33.0583	139.292	M	MN518504			Y
SAMA	R42648	Species A	Species A	Species A	T. petersi	-34.7	139.62	M	MN518505	MN518546		Y
SAMA	R52487	Species A	Species A	Species A	T. petersi	-34.9731	135.952	J	MN518508	MN518555		Y
SAMA	R53024	Species A	Species A	Species A	T. petersi	-36.7431	140.274	M	MN518509			Y
SAMA	R58429	Species A	Species A	Species A	T. petersi	-33.7211	135.127	F	MN518513		Y	Y
SAMA	R58565	Species A	Species A	Species A	T. petersi	-33.715	135.012		MN518514
SAMA	R58576	Species A	Species A	Species A	T. petersi	-33.7281	135.364	M	MN518515	MN518561	Y	Y
SAMA	R61557	Species A	Species A	Species A	T. petersi	-33.5231	134.887	M	MN518516	MN518564	Y	Y
SAMA	R65809		Species A	Species A	T. petersi	-33.1772	137.402	M				Y
SAMA	R38234	Species A	Species D	Species A x Species D	T. petersi x T. tolleyi	-32.95	137.38	F	MN518503	MN518544		Y
NMV	D1338		T. pinguicolla	T. pinguicolla	T. pinguicolla	-37.77	144.9	M			Y	Y
NMV	D1339		T. pinguicolla	T. pinguicolla	T. pinguicolla	-37.77	144.9	M			Y	Y
NMV	D14615		T. pinguicolla	T. pinguicolla	T. pinguicolla	-37.73	144.65	J				Y
NMV	D1506		T. pinguicolla	T. pinguicolla	T. pinguicolla	-37.82	144.97	F			Y	Y
NMV	D15299		T. pinguicolla	T. pinguicolla	T. pinguicolla	-37.95	144.5	M			Y	Y
NMV	D1848		T. pinguicolla	T. pinguicolla	T. pinguicolla	-37.77	144.9	F			Y	Y
NMV	D1849		T. pinguicolla	T. pinguicolla	T. pinguicolla	-37.77	144.9	M			Y	Y
NMV	D3482		T. pinguicolla	T. pinguicolla	T. pinguicolla	-37.83	144.92	F			Y	Y
NMV	D3483 paratype	T. pinguicolla	T. pinguicolla	T. pinguicolla	T. pinguicolla	-37.83	144.92	F			Y	Y
NMV	D5391		T. pinguicolla	T. pinguicolla	T. pinguicolla	-37.77	144.92	J			Y	Y
NMV	D5426		T. pinguicolla	T. pinguicolla	T. pinguicolla	-37.85	144.98	M			Y	Y
NMV	D724		T. pinguicolla	T. pinguicolla	T. pinguicolla	-37.75	144.92	M			Y	Y
NMV	D7702		T. pinguicolla	T. pinguicolla	T. pinguicolla	-37.77	144.9	J				Y
NMV	D994		T. pinguicolla	T. pinguicolla	T. pinguicolla	-37.83	144.93	M			Y	Y
SAMA	R2468 holotype		T. pinguicolla	T. pinguicolla	T. pinguicolla			M			Y	Y
SAMA	R2468 paratype		T. pinguicolla	T. pinguicolla	T. pinguicolla			F			Y	Y
SAMA	R2468 paratype		T. pinguicolla	T. pinguicolla	T. pinguicolla			M			Y	Y
NMV	D2911		Species E	Species E	T. rustica	-19.65	134.18	F				Y
NMV	D74670	Species E	Species E	Species E	T. rustica	-19.5991	134.16	M	MN518517		Y	Y
NMV	D74671	Species E	Species E	Species E	T. rustica	-19.5991	134.16	F	MN518518		Y	Y
NMV	D74672	Species E	Species E	Species E	T. rustica	-19.5991	134.16	F	MN518519		Y	Y
NMV	D74684	Species E	Species E	Species E	T. rustica	-19.5982	134.159	M	MN518520			Y
NMV	D74685	Species E	Species E	Species E	T. rustica	-19.5982	134.159	M	MN518521			Y
NMV	D74688	Species E	Species E	Species E	T. rustica	-19.5586	134.103	F	MN518522		Y	Y
NMV	D74693	Species E	Species E	Species E	T. rustica	-20.4716	134.78	M	MN518523			Y
NMV	D74694	Species E	Species E	Species E	T. rustica	-20.4716	134.78	M	MN518524		Y	Y
SAMA	R38823	Species E	Species E	Species E	T. rustica	-19.65	134.18	F	MN518525	MN518545	Y	Y
SAMA	R53990	Species E	Species E	Species E	T. rustica	-19.6597	134.176	J	MN518526	MN518556		Y
SAMA	R53991		Species E	Species E	T. rustica	-19.6597	134.176	J				Y
SAMA	R53992	Species E	Species E	Species E	T. rustica	-19.6597	134.176	J	MN518527			Y
NMV	D1563		Species D	Species D	T. tolleyi			F				Y
NMV	D15852		Species D	Species D	T. tolleyi	-30.73	135.32	J				Y
NMV	D2668		Species D	Species D	T. tolleyi	-30.68	134.17	F				Y
NMV	D2675		Species D	Species D	T. tolleyi	-30.68	134.17	M				Y
NMV	D3020		Species D	Species D	T. tolleyi			F				Y
NMV	D3038		Species D	Species D	T. tolleyi			F				Y
NMV	D5423		Species D	Species D	T. tolleyi	-32.52	135.33	M				Y
NMV	D5424		Species D	Species D	T. tolleyi	-32.52	135.33	M				Y
NMV	D728		Species D	Species D	T. tolleyi	-32.52	135.33	F				Y
NMV	D729		Species D	Species D	T. tolleyi	-32.52	135.33	F				Y
NMV	D730		Species D	Species D	T. tolleyi	-32.57	135.43	J				Y
SAMA	R26711	Species D	Species D	Species D	T. tolleyi	-29.175	134.13	F	MN518528	MN518540	Y	Y
SAMA	R26712	Species D	Species D	Species D	T. tolleyi	-29.175	134.13		MN518529
SAMA	R34774	Species D	Species D	Species D	T. tolleyi	-30.4	135.52		MN518530
SAMA	R39978	Species D	Species D	Species D	T. tolleyi	-30.22	135.15		MN518531
SAMA	R39979	Species D	Species D	Species D	T. tolleyi	-30.22	135.15		MN518532
SAMA	R44704	Species D	Species D	Species D	T. tolleyi	-30.6	135.7		MN518533
SAMA	R45143	Species D	Species D	Species D	T. tolleyi	-30.5842	134.327	M	MN518534	MN518547	Y	Y
SAMA	R47558	Species D	Species D	Species D	T. tolleyi	-30.8228	135.822		MN518535
SAMA	R56546		Species D	Species D	T. tolleyi	-32.6628	135.619	M				Y
SAMA	R62565	Species D	Species D	Species D	T. tolleyi	-29.8756	133.581		MN518536
SAMA	R65637		Species D	Species D	T. tolleyi	-30.3636	135.529	M				Y
SAMA	R65643		Species D	Species D	T. tolleyi	-30.3636	135.529	F				Y
SAMA	R65644		Species D	Species D	T. tolleyi	-30.3636	135.529	M				Y
SAMA	R65808		Species D	Species D	T. tolleyi	-33.1772	137.402	M				Y
SAMA	R67456		Species D	Species D	T. tolleyi	-32.1606	135.093	F				Y
SAMA	R29021	Species A	Species D	Species D x Species A	T. tolleyi x T. petersi	-32.57	136.47	F	MN518501	MN518541	Y	Y
SAMA	R56556	Species A	Species D	Species D x Species A	T. tolleyi x T. petersi	-32.655	135.697		MN518510
SAMA	R56561	Species A	Species D	Species D x Species A	T. tolleyi x T. petersi	-32.6792	135.683		MN518511
SAMA	R56562	Species A	Species D	Species D x Species A	T. tolleyi x T. petersi	-32.6792	135.683		MN518512
SAMA	R30262	Species B	Species D	Species D x Species B	T. tolleyi x T. argillosa	-30.45	136.88		MN518466
SAMA	R37888	Species B	Species D	Species D x Species B	T. tolleyi x T. argillosa	-30.38	136.85	M	MN518467	MN518543	Y	Y
