# Supplementary material for: Integrating phylogeography and high-resolution X-ray CT reveals five new cryptic species and multiple hybrid zones among Australian earless dragons
Source: R Soc Open Sci. 2019 Dec 18;6(12):191166. doi: 10.1098/rsos.191166 (PMC6936289; doi:10.1098/rsos.191166)
Supplement: Museum Specimens included in study [file rsos191166supp2.xlsx]

## Sheet: Samplelist
Institution	Registration number	Genetic clade	Morpological ID	Species ID	Latitude	Longitude	Sex	ND2 (current study)	RAG1	CT	External morphology
NMV	D53031		Species A	Species A	-35.8567	141.653	F				Y
NMV	D57507		Species A	Species A	-34.77	142.1	J				Y
NMV	D59670		Species A	Species A	-34.77	142.1	M				Y
NMV	D69969		Species A	Species A	-34.0236	141.219	M				Y
NMV	D70808		Species A	Species A	-34.0236	141.219	F				Y
NMV	D74164	Species A	Species A	Species A	-35.33	142.83	F	Y			Y
NMV	D74168	Species A	Species A	Species A	-35.33	142.83	F	Y			Y
NMV	D8017		Species A	Species A	-34.3	142.22	M				Y
SAMA	R25353	Species A	Species A	Species A	-33.48	135.9	F	Y		Y	Y
SAMA	R29001	Species A	Species A	Species A	-32.65	136.32		Y
SAMA	R31159	Species A	Species A	Species A	-34.48	138.32	M	Y		Y	Y
SAMA	R41188	Species A	Species A	Species A	-33.0583	139.292	M	Y			Y
SAMA	R42648	Species A	Species A	Species A	-34.7	139.62	M	Y			Y
SAMA	R52487	Species A	Species A	Species A	-34.9731	135.952	J	Y			Y
SAMA	R53024	Species A	Species A	Species A	-36.7431	140.274	M	Y			Y
SAMA	R58429	Species A	Species A	Species A	-33.7211	135.127	F	Y		Y	Y
SAMA	R58565	Species A	Species A	Species A	-33.715	135.012		Y
SAMA	R58576	Species A	Species A	Species A	-33.7281	135.364	M	Y		Y	Y
SAMA	R61557	Species A	Species A	Species A	-33.5231	134.887	M	Y		Y	Y
SAMA	R65809		Species A	Species A	-33.1772	137.402	M				Y
SAMA	R38234	Species A	Species D	Species A x Species D	-32.95	137.38	F	Y			Y
NMV	D1121		Species B	Species B	-28.38	137.68	F				Y
NMV	D1122		Species B	Species B	-28.38	137.68	M				Y
NMV	D1124		Species B	Species B	-27.9	137.98	M				Y
NMV	D3119		Species B	Species B	-28.37	137.37	F				Y
NMV	D3136		Species B	Species B	-28.37	137.37	M				Y
SAMA	R49360	Species B	Species B	Species B	-28.3197	139.221	F	Y		Y	Y
SAMA	R51360	Species B	Species B	Species B	-26.5953	137.831	M	Y		Y	Y
SAMA	R54247	Species B	Species B	Species B	-27.8944	137.74	F	Y		Y	Y
SAMA	R46040	Species A	Species B	Species B x Species A	-28.3	140.47	M	Y			Y
SAMA	R48353	Species A	Species B	Species B x Species A	-30.4631	140.945	M	Y			Y
SAMA	R44647	Species C	Species C	Species C	-27.6128	134.6	M	Y			Y
SAMA	R44707	Species C	Species C	Species C	-27.6128	134.6	F	Y		Y	Y
SAMA	R44712	Species C	Species C	Species C	-27.5858	134.61	F	Y		Y	Y
SAMA	R46178	Species C	Species C	Species C	-27.7408	134.816	F	Y			Y
SAMA	R46179	Species C	Species C	Species C	-27.7808	134.786	M	Y		Y	Y
SAMA	R46226	Species C	Species C	Species C	-27.6519	134.549	F	Y			Y
SAMA	R46228	Species C	Species C	Species C	-27.7939	134.787	F	Y		Y	Y
SAMA	R48493	Species C	Species C	Species C	-27.3469	134.49	F	Y			Y
SAMA	R48494	Species C	Species C	Species C	-27.3469	134.49	F	Y			Y
SAMA	R5640		Species C	Species C	-27.95	134.32	M				Y
SAMA	R58134	Species C	Species C	Species C	-28.1742	134.03	M	Y		Y	Y
SAMA	R58135	Species C	Species C	Species C	-28.1742	134.03	M	Y			Y
SAMA	R58187	Species C	Species C	Species C	-28.7503	134.539	M	Y		Y	Y
SAMA	R58188		Species C	Species C	-28.7503	134.539	M				Y
SAMA	R6228		Species C	Species C	-27.95	134.32	J				Y
SAMA	R67258		Species C	Species C	-28.4906	134.289	M				Y
NMV	D1563		Species D	Species D			F				Y
NMV	D15852		Species D	Species D	-30.73	135.32	J				Y
NMV	D2668		Species D	Species D	-30.68	134.17	F				Y
NMV	D2675		Species D	Species D	-30.68	134.17	M				Y
NMV	D3020		Species D	Species D			F				Y
NMV	D3038		Species D	Species D			F				Y
NMV	D5423		Species D	Species D	-32.52	135.33	M				Y
NMV	D5424		Species D	Species D	-32.52	135.33	M				Y
NMV	D728		Species D	Species D	-32.52	135.33	F				Y
NMV	D729		Species D	Species D	-32.52	135.33	F				Y
NMV	D730		Species D	Species D	-32.57	135.43	J				Y
SAMA	R26711	Species D	Species D	Species D	-29.175	134.13	F	Y		Y	Y
SAMA	R26712	Species D	Species D	Species D	-29.175	134.13		Y
SAMA	R34774	Species D	Species D	Species D	-30.4	135.52		Y
SAMA	R39978	Species D	Species D	Species D	-30.22	135.15		Y
SAMA	R39979	Species D	Species D	Species D	-30.22	135.15		Y
SAMA	R44704	Species D	Species D	Species D	-30.6	135.7		Y
SAMA	R45143	Species D	Species D	Species D	-30.5842	134.327	M	Y		Y	Y
SAMA	R47558	Species D	Species D	Species D	-30.8228	135.822		Y
SAMA	R56546		Species D	Species D	-32.6628	135.619	M				Y
SAMA	R62565	Species D	Species D	Species D	-29.8756	133.581		Y
SAMA	R65637		Species D	Species D	-30.3636	135.529	M				Y
SAMA	R65643		Species D	Species D	-30.3636	135.529	F				Y
SAMA	R65644		Species D	Species D	-30.3636	135.529	M				Y
SAMA	R65808		Species D	Species D	-33.1772	137.402	M				Y
SAMA	R67456		Species D	Species D	-32.1606	135.093	F				Y
SAMA	R29021	Species A	Species D	Species D x Species A	-32.57	136.47	F	Y		Y	Y
SAMA	R56556	Species A	Species D	Species D x Species A	-32.655	135.697		Y
SAMA	R56561	Species A	Species D	Species D x Species A	-32.6792	135.683		Y
SAMA	R56562	Species A	Species D	Species D x Species A	-32.6792	135.683		Y
SAMA	R30262	Species B	Species D	Species D x Species B	-30.45	136.88		Y
SAMA	R37888	Species B	Species D	Species D x Species B	-30.38	136.85	M	Y		Y	Y
NMV	D2911		Species E	Species E	-19.65	134.18	F				Y
NMV	D74670	Species E	Species E	Species E	-19.5991	134.16	M	Y		Y	Y
NMV	D74671	Species E	Species E	Species E	-19.5991	134.16	F	Y		Y	Y
NMV	D74672	Species E	Species E	Species E	-19.5991	134.16	F	Y		Y	Y
NMV	D74684	Species E	Species E	Species E	-19.5982	134.159	M	Y			Y
NMV	D74685	Species E	Species E	Species E	-19.5982	134.159	M	Y			Y
NMV	D74688	Species E	Species E	Species E	-19.5586	134.103	F	Y		Y	Y
NMV	D74693	Species E	Species E	Species E	-20.4716	134.78	M	Y			Y
NMV	D74694	Species E	Species E	Species E	-20.4716	134.78	M	Y		Y	Y
SAMA	R38823	Species E	Species E	Species E	-19.65	134.18	F	Y		Y	Y
SAMA	R53990	Species E	Species E	Species E	-19.6597	134.176	J	Y			Y
SAMA	R53991		Species E	Species E	-19.6597	134.176	J				Y
SAMA	R53992	Species E	Species E	Species E	-19.6597	134.176	J	Y			Y
NMV	D18162		T. centralis	T. centralis	-25.8	131.02	M				Y
NMV	D506		T. centralis	T. centralis	-25.93	134.88	M				Y
NMV	D52084		T. centralis	T. centralis	-23.7	133.87	F				Y
NMV	D5573		T. centralis	T. centralis	-23.7	133.87	S				Y
NMV	D67476		T. centralis	T. centralis	-24.0425	132.706	M				Y
NMV	D67753		T. centralis	T. centralis	-24.0425	132.706	J				Y
NMV	D67779		T. centralis	T. centralis	-24.0425	132.706	S				Y
NMV	D67791		T. centralis	T. centralis	-24.0425	132.706	J				Y
NMV	D74696	T. centralis	T. centralis	T. centralis	-23.531	132.342	M	Y			Y
NMV	D74697	T. centralis	T. centralis	T. centralis	-23.5379	132.293	M	Y			Y
SAMA	R31760		T. centralis	T. centralis	-26.2	131.08	F			Y	Y
SAMA	R31761	T. centralis	T. centralis	T. centralis	-26.2	131.08	M	Y		Y	Y
SAMA	R45973		T. centralis	T. centralis	-26.1742	129.15	M			Y	Y
SAMA	R45974		T. centralis	T. centralis	-26.1742	129.15	M			Y	Y
SAMA	R46084	T. centralis	T. centralis	T. centralis	-26.1344	129.355	M	Y		Y	Y
SAMA	R46106	T. centralis	T. centralis	T. centralis	-26.1181	129.371	J	Y			Y
SAMA	R47396	T. centralis	T. centralis	T. centralis	-27.4706	133.318	J	Y			Y
SAMA	R50133	T. centralis	T. centralis	T. centralis	-26.0706	132.456	M	Y			Y
SAMA	R50144		T. centralis	T. centralis	-26.1761	132.456	M				Y
SAMA	R51237	T. centralis	T. centralis	T. centralis	-26.95	133.585	F	Y			Y
SAMA	R51564		T. centralis	T. centralis	-26.2872	131.492	F			Y	Y
SAMA	R62174		T. centralis	T. centralis	-25.9386	128.39	M			Y	Y
NMV	D403		T. houstoni	T. houstoni	-30.45	131.83	M				Y
NMV	D404		T. houstoni	T. houstoni	-30.45	131.83	F				Y
NMV	D405		T. houstoni	T. houstoni	-30.45	131.83	M				Y
NMV	D406		T. houstoni	T. houstoni	-30.45	131.83	F				Y
NMV	D779		T. houstoni	T. houstoni	-32.47	123.87	M				Y
NMV	D780		T. houstoni	T. houstoni	-32.47	123.87	F				Y
NMV	D781		T. houstoni	T. houstoni	-32.47	123.87	F				Y
SAMA	R22987	T. houstoni	T. houstoni	T. houstoni	-32.07	125.87	F	Y		Y	Y
SAMA	R26356	T. houstoni	T. houstoni	T. houstoni	-31.53	132.17	M	Y			Y
SAMA	R45991	T. houstoni	T. houstoni	T. houstoni	-30.6	130.4	M	Y		Y	Y
SAMA	R61202	T. houstoni	T. houstoni	T. houstoni	-30.8953	132.167	M	Y		Y	Y
SAMA	R61471	T. houstoni	T. houstoni	T. houstoni	-31.9842	132.374	M	Y			Y
SAMA	R61474	T. houstoni	T. houstoni	T. houstoni	-31.9514	132.377	M	Y		Y	Y
SAMA	R61480	T. houstoni	T. houstoni	T. houstoni	-31.9161	132.378	F	Y		Y	Y
ANWC	R02920		T. lineata	T. lineata	-35.2611	149.131	F			Y	Y
ANWC	R05656		T. lineata	T. lineata	-35.3833	149.161	F			Y	Y
ANWC	R05657		T. lineata	T. lineata	-35.3833	149.161	M				Y
ANWC	R05658		T. lineata	T. lineata	-35.3833	149.161	M			Y	Y
ANWC	R05659		T. lineata	T. lineata	-35.2917	149.192	M			Y	Y
ANWC	R05785		T. lineata	T. lineata	-35.2833	149.2	M			Y	Y
ANWC	R05786	T. lineata	T. lineata	T. lineata	-35.2833	149.2	F	Y		Y	Y
ANWC	R05787		T. lineata	T. lineata	-35.2833	149.2	S			Y	Y
ANWC	R05788		T. lineata	T. lineata	-35.2833	149.2	S			Y	Y
ANWC	R05789		T. lineata	T. lineata	-35.375	149.167	M			Y	Y
ANWC	R06872		T. lineata	T. lineata	-35.3667	149.15	J				Y
ANWC	R06895		T. lineata	T. lineata	-35.3719	149.167	M			Y	Y
ANWC	R06903		T. lineata	T. lineata	-35.3736	149.165	S			Y	Y
ANWC	R06904		T. lineata	T. lineata	-35.3736	149.165	S			Y	Y
ANWC	R06905		T. lineata	T. lineata	-35.3736	149.165	F			Y	Y
ANWC	R06906		T. lineata	T. lineata	-35.3736	149.165	S			Y	Y
ANWC	R06907		T. lineata	T. lineata	-35.3736	149.165	F			Y	Y
ANWC	R06908		T. lineata	T. lineata	-35.3736	149.165	F			Y	Y
ANWC	R06909		T. lineata	T. lineata	-35.3736	149.165	S				Y
AM	R15097		T. lineata	T. lineata	-35.2833	149.217	M				Y
SAMA	R43099		T. lineata	T. lineata	-35.38	149.17	M			Y	Y
SAMA	R43345		T. lineata	T. lineata	-35.38	149.17	F				Y
SAMA	R44672		T. lineata	T. lineata	-35.37	149.08	F			Y	Y
NMV	D4314		T. lineata macra	T. lineata macra	-11.45	130.78	M				Y
NMV	D5518		T. lineata macra	T. lineata macra	-17.47	133.42	S				Y
NMV	D72634	T. lineata macra	T. lineata macra	T. lineata macra	-16.5394	131.791	M	Y		Y	Y
NMV	D72639		T. lineata macra	T. lineata macra	-16.1261	131.724	M				Y
NMV	D72640	T. lineata macra	T. lineata macra	T. lineata macra	-16.1261	131.724	M	Y			Y
NMV	D72645		T. lineata macra	T. lineata macra	-16.5394	131.791	F				Y
NMV	D72653		T. lineata macra	T. lineata macra	-16.5394	131.791	F				Y
NMV	D72683	T. lineata macra	T. lineata macra	T. lineata macra	-17.878	130.679	M	Y		Y	Y
NMV	D72689	T. lineata macra	T. lineata macra	T. lineata macra	-17.8062	130.602	M	Y		Y	Y
NMV	D73876	T. lineata macra	T. lineata macra	T. lineata macra	-17.4408	124.505	M	Y		Y	Y
NMV	D73894		T. lineata macra	T. lineata macra	-17.4422	124.461	F				Y
NMV	D73895	T. lineata macra	T. lineata macra	T. lineata macra	-17.4422	124.461	M	Y			Y
NMV	D73896		T. lineata macra	T. lineata macra	-17.4422	124.461	F				Y
NMV	D73897		T. lineata macra	T. lineata macra	-17.4422	124.461	M				Y
NMV	D73898	T. lineata macra	T. lineata macra	T. lineata macra	-17.4264	124.955	F	Y		Y	Y
NMV	D73899		T. lineata macra	T. lineata macra	-17.4264	124.955	F				Y
NMV	D73900		T. lineata macra	T. lineata macra	-17.4264	124.955	M				Y
NMV	D73903	T. lineata macra	T. lineata macra	T. lineata macra	-17.4131	124.798	M	Y			Y
NMV	D73906	T. lineata macra	T. lineata macra	T. lineata macra	-17.7839	125.388	M	Y			Y
NMV	D73910	T. lineata macra	T. lineata macra	T. lineata macra	-18.6306	125.773	M	Y		Y	Y
NMV	D73911		T. lineata macra	T. lineata macra	-18.6306	125.773	M				Y
NMV	D73912		T. lineata macra	T. lineata macra	-18.6306	125.773	M				Y
NMV	D73913		T. lineata macra	T. lineata macra	-18.6306	125.773	M				Y
NMV	D73919		T. lineata macra	T. lineata macra	-18.6306	125.773	M				Y
NMV	D73920		T. lineata macra	T. lineata macra	-18.6306	125.773	F				Y
NMV	D73958	T. lineata macra	T. lineata macra	T. lineata macra	-16.195	129.055	F	Y		Y	Y
NMV	D73959		T. lineata macra	T. lineata macra	-16.195	129.055	M				Y
NMV	D73960	T. lineata macra	T. lineata macra	T. lineata macra	-16.1336	129.076	F	Y		Y	Y
NMV	D73969	T. lineata macra	T. lineata macra	T. lineata macra	-17.3353	129.042	M	Y			Y
NMV	D73982		T. lineata macra	T. lineata macra	-16.0239	129.696	F				Y
NMV	D73983	T. lineata macra	T. lineata macra	T. lineata macra	-16.0239	129.696	M	Y		Y	Y
AM	R186297	T. mccartneyi	T. mccartneyi	T. mccartneyi	Bathurst, NSW		M	Y		Y
AM	R25980		T. mccartneyi	T. mccartneyi	Bathurst, NSW		M			Y	Y
AM	R26077		T. mccartneyi	T. mccartneyi	Bathurst, NSW		M			Y	Y
NMV	D76104		T. osbornei	T. osbornei	-36.4367	148.944	M			removed	Y
NMV	D76105		T. osbornei	T. osbornei	-36.5234	148.944	F			Y	Y
NMV	D76106		T. osbornei	T. osbornei	-36.5928	149.068	F			Y	Y
ANWC	R06074		T. osbornei	T. osbornei	-36.2639	149.164	J			Y	Y
AM	R131836		T. osbornei	T. osbornei	-36.2333	149.133	J				Y
AM	R38172		T. osbornei	T. osbornei	-36.2333	149.133	J				Y
SAMA	R43097		T. osbornei	T. osbornei	-36.23	149.13	M				Y
SAMA	R43098		T. osbornei	T. osbornei	-36.23	149.13	M			Y	Y
SAMA	R43346		T. osbornei	T. osbornei	-36.23	149.13	F				Y
SAMA	R43347		T. osbornei	T. osbornei	-36.23	149.13	F			Y	Y
NMV	D1338		T. pinguicolla	T. pinguicolla	-37.77	144.9	M			Y	Y
NMV	D1339		T. pinguicolla	T. pinguicolla	-37.77	144.9	M			Y	Y
NMV	D14615		T. pinguicolla	T. pinguicolla	-37.73	144.65	J				Y
NMV	D1506		T. pinguicolla	T. pinguicolla	-37.82	144.97	F			Y	Y
NMV	D15299		T. pinguicolla	T. pinguicolla	-37.95	144.5	M			Y	Y
NMV	D1848		T. pinguicolla	T. pinguicolla	-37.77	144.9	F			Y	Y
NMV	D1849		T. pinguicolla	T. pinguicolla	-37.77	144.9	M			Y	Y
NMV	D3482		T. pinguicolla	T. pinguicolla	-37.83	144.92	F			Y	Y
NMV	D3483 paratype	T. pinguicolla	T. pinguicolla	T. pinguicolla	-37.83	144.92	F	Y		Y	Y
NMV	D5391		T. pinguicolla	T. pinguicolla	-37.77	144.92	J			Y	Y
NMV	D5426		T. pinguicolla	T. pinguicolla	-37.85	144.98	M			Y	Y
NMV	D724		T. pinguicolla	T. pinguicolla	-37.75	144.92	M			Y	Y
NMV	D7702		T. pinguicolla	T. pinguicolla	-37.77	144.9	J				Y
NMV	D994		T. pinguicolla	T. pinguicolla	-37.83	144.93	M			Y	Y
SAMA	R2468 holotype		T. pinguicolla	T. pinguicolla			M			Y	Y
SAMA	R2468 paratype		T. pinguicolla	T. pinguicolla			F			Y	Y
SAMA	R2468 paratype		T. pinguicolla	T. pinguicolla			M			Y	Y
